# Supplementary material for: Anionic Detergents as Eluents for Microscale Isolation of Antigen-Specific Serum Immunoglobulins
Source: Biosensors (Basel). 2025 Dec 28;16(1):22. doi: 10.3390/bios16010022 (PMC12839167; doi:10.3390/bios16010022)
Supplement: Supplementary file 1 [file biosensors-16-00022-s001.zip]

Archive with 1 entries (1 files):
- biosensors-4025280-supplementary.pdf
